# Supplementary material for: Some Properties of the C. elegans Multicopper Oxidase F21D5.3, an Ortholog of Human Ceruloplasmin
Source: Int J Mol Sci. 2025 May 16;26(10):4776. doi: 10.3390/ijms26104776 (PMC12112694; doi:10.3390/ijms26104776)
Supplement: Supplementary file 1 [file ijms-26-04776-s001.zip]

Archive with 1 entries (1 files):
- ijms-3577468-supplementary.pdf
